# Supplementary material for: Cutaneous Canine Mast Cell Tumor: The Use of Proliferative Markers (Ki-67 and Ki-67 × AgNOR) in Cytological Samples for Diagnosis and Prognosis
Source: Vet Sci. 2024 Jan 7;11(1):23. doi: 10.3390/vetsci11010023 (PMC10821150; doi:10.3390/vetsci11010023)
Supplement: Supplementary file 1 [file vetsci-11-00023-s001.zip]

Archive with 1 entries (1 files):
- vetsci-2795559-supplementary.pdf
